# Supplementary material for: Roles of Focal Adhesion Kinase PTK2 and Integrin αIIbβ3 Signaling in Collagen- and GPVI-Dependent Thrombus Formation under Shear
Source: Int J Mol Sci. 2022 Aug 4;23(15):8688. doi: 10.3390/ijms23158688 (PMC9369275; doi:10.3390/ijms23158688)
Supplement: Supplementary file 1 [file ijms-23-08688-s001.zip]

Archive with 1 entries (1 files):
- ijms-1810615-supplementary.pdf
